# Supplementary material for: Item-specific neural representations during human sleep support long-term memory
Source: PLoS Biol. 2023 Nov 20;21(11):e3002399. doi: 10.1371/journal.pbio.3002399 (PMC10695382; doi:10.1371/journal.pbio.3002399)
Supplement: S1 Data — (XLSX) [file pbio.3002399.s001.xlsx]

## Sheet: Fig2C
subjects	age	post_recall_tested_cueing_effect	post_recall_untested_cueing_effect	post_recog_tested_cueing_effect	post_recog_untested_cueing_effect
1	20	-0.0416667	-0.125	-0.03125	0.09375
2	23	-0.0833333	0.208333	-0.114583	-0.0520833
3	19	-0.0416667	-0.0833333	0	-0.0208333
4	28	0.166667	0.208333	0.0729167	-0.0208333
5	21	0.125	0	0.0625	0
6	22	0.0833333	-0.0833333	-0.0104167	0.03125
7	22	0.0416667	-0.0416667	0.03125	-0.09375
8	28	-0.166667	0.125	-0.0625	0
9	22	-0.0833333	0.125	-0.0208333	0.0208333
10	22	0.166667	-0.0416667	0.03125	0.0729167
11	19	0	-0.125	0.03125	0.0208333
12	21	0	0.25	0.0520833	0.114583
13	19	0.0416667	-0.125	0.0208333	-0.0208333
14	22	0.0416667	-0.208333	0.0208333	0.0104167
15	27	-0.166667	0.0416667	0.135417	0.114583
16	25	0.0416667	-0.0416667	-0.0833333	-0.0520833
17	19	0	-0.0416667	-0.03125	-0.0208333
18	26	0.0833333	0.0416667	0.0208333	0.0104167
19	23	-0.0833333	-0.125	-0.0625	-0.03125
20	19	-0.0416667	0.125	-0.0729167	0.0416667
21	22	0.0416667	0.416667	0.03125	-0.104167
22	18	-0.125	0.0416667	-0.104167	0.0104167
23	20	0.0416667	0.0416667	0.0729167	0.0416667
24	28	-0.25	-0.375	-0.0416667	-0.03125
25	22	-0.0416667	-0.25	-0.03125	0
26	25	-0.0833333	0	-0.09375	-0.0208333
27	25	-0.0416667	-0.125	0.0416667	-0.0520833
28	20	0.0416667	-0.0416667	-0.0104167	0.0208333
29	23	-0.0416667	0.25	-0.0416667	-0.0208333
30	21	0	-0.0416667	0	0.0833333

## Sheet: Fig2D
subjects	post_recall_cueing_effect	memory_cue_early_low_freq	memory_cue_early_sigma	control_cue_early_low_freq	control_cue_early_sigma
1	-0.0833333	0.0456893	0.0357439	-0.0192335	0.111168
2	0.0625	0.38494	0.372155	0.24288	0.74319
3	-0.0625	0.073872	0.00370105	0.0472456	0.0568508
4	0.1875	0.207025	0.134986	0.419191	0.33325
5	0.0625	0.0597309	-0.0134177	0.0755339	-0.106821
6	0	0.088086	0.104734	0.0736573	0.0898435
7	0	0.20054	0.238768	0.119443	0.0278794
8	-0.0208333	0.0765944	0.00775105	0.151343	0.11299
9	0.0208333	0.103922	0.0205622	0.0684659	0.0493906
10	0.0625	0.13486	0.104039	0.139422	0.223196
11	-0.0625	0.202845	0.153399	0.195272	0.372174
12	0.125	0.263387	0.203764	0.0596539	0.332851
13	-0.0416667	0.126096	0.097535	0.240197	0.196771
14	-0.0833333	0.0980159	0.139832	0.138	0.242761
15	-0.0625	0.0968923	0.0895428	0.149089	0.123483
16	1.11022e-16	0.139402	0.0262838	0.211772	0.0958463
17	-0.0208333	0.265192	0.128923	0.426027	0.0253352
18	0.0625	0.134516	0.0349582	0.12038	-0.032274
19	-0.104167	0.137088	0.0359819	0.114874	0.0344038
20	0.0416667	0.0976858	0.145502	0.055588	0.19246
21	0.229167	0.378314	0.236078	0.529469	0.825978
22	-0.0416667	0.0893028	0.131034	0.20383	0.276068
23	0.0416667	0.192162	0.173296	0.307722	0.367316
24	-0.3125	0.0938463	0.104541	0.0767159	0.110098
25	-0.145833	0.0788216	0.0454112	0.256716	-0.117781
26	-0.0416667	0.172756	0.120029	0.339849	0.210664
27	-0.0833333	0.0698404	0.000640954	0.0831397	0.0293078
28	0	0.253613	0.212273	0.2782	0.280017
29	0.104167	0.329573	0.519351	0.515725	1.00622
30	-0.0208333	0.198453	0.169435	0.204946	0.313122

## Sheet: Fig3C-D
subjects	memory_cue_item_specific_representations	control_cue_early_low_freq	control_cue_early_sigma
1	-0.00212374	-0.0192335	0.111168
2	0.0201976	0.24288	0.74319
3	-0.0108958	0.0472456	0.0568508
4	0.0104541	0.419191	0.33325
5	0.0048632	0.0755339	-0.106821
6	0.00650257	0.0736573	0.0898435
7	0.00512032	0.119443	0.0278794
8	0.00508942	0.151343	0.11299
9	0.00378074	0.0684659	0.0493906
10	0.00716722	0.139422	0.223196
11	0.0148706	0.195272	0.372174
12	0.0270658	0.0596539	0.332851
13	0.0117006	0.240197	0.196771
14	-0.00191279	0.138	0.242761
15	0.000825926	0.149089	0.123483
16	0.00727049	0.211772	0.0958463
17	0.0142388	0.426027	0.0253352
18	0.00371623	0.12038	-0.032274
19	-0.0141559	0.114874	0.0344038
20	0.00101868	0.055588	0.19246
21	0.0137082	0.529469	0.825978
22	-0.00486834	0.20383	0.276068
23	0.000407771	0.307722	0.367316
24	-0.00261151	0.0767159	0.110098
25	0.00226822	0.256716	-0.117781
26	0.00769838	0.339849	0.210664
27	-0.00128807	0.0831397	0.0293078
28	0.0117224	0.2782	0.280017
29	0.00492619	0.515725	1.00622
30	0.0171107	0.204946	0.313122

## Sheet: Fig4C
subjects	Rem_WI_RS	Rem_BI_RS	Frog_WI_RS	Forg_BI_RS	Control_WI_RS	Control_BI_RS
1	0.0120848	-0.000367958	0.0029458	0.00041008	0.00182149	0.00160432
2	0.0164672	0.0110347	-0.00352535	0.00658615	-0.0397014	-0.00637816
3	0.0312232	-0.00156798	0.0170613	0.00897424	0.00842525	-0.00842263
4	0.016901	0.00317377	0.0227659	-0.000432895	0.00355188	-0.00820755
5	0.0105552	0.00048026	0.00104861	0.00141478	-0.0339266	-0.00282751
6	0.018113	0.00108554	-0.00156825	-0.00129886	-0.0177946	0.00647436
7	0.0186596	-0.00198286	0.00919313	0.00059603	0.0183981	0.0163993
8	-0.00891354	-0.00255309	-0.0091586	-0.000967431	-0.00559467	0.0307349
9	0.00692212	0.00413106	-0.00495545	0.0030279	0.00207094	0.00141381
10	0.00881556	0.00450576	0.00292288	0.0026387	0.0328973	0.0159863
11	0.0125091	0.00223054	0.00877205	0.00323232	-0.0361842	0.0175009
12	-0.0117833	-0.00122882	-0.00589082	-0.00373709	-0.00477589	0.0098696
13	0.00516323	0.00098584	-0.00899226	0.00495923	0.0102109	-0.00695042
14	0.00625068	0.00256377	0.00327654	0.00284719	-0.000669107	-0.00600502
15	0.0206205	0.00329863	0.00185653	0.000597169	0.00411495	-0.00717611
16	0.01402	0.00179993	-0.0151178	0.00161906	-0.0177551	-0.00236184
17	0.0160227	-0.000279784	0.00485471	-0.00269693	0.0122557	0.0322262
18	-0.0367175	0.00210836	0.00105168	0.00116737	-0.016932	0.0412845
19	0.0196731	0.00192153	0.00862158	-0.000402978	-0.0121219	-0.00851597
20	0.0315965	0.00139576	0.00858386	0.00146651	0.010565	-0.0427464
21	-0.00277784	-0.00259293	-0.0214885	0.00632401	0.0347689	0.0061501
22	-0.00353357	0.00277139	0.000391654	0.00112176	-0.018182	-0.000545735
23	-0.00411682	0.00176334	0.00106489	0.000648227	0.0117772	0.0017341
24	0.021415	0.00254804	-0.00473789	0.00162911	-0.0432933	0.00114539
25	0.0309175	0.00475953	0.00284718	0.0150394	-0.0248754	0.018497
26	-0.00392681	0.00533435	-0.00471111	0.00101859	0.00170314	-0.0125946
27	0.0219286	-0.000830134	0.000449208	-0.000214861	0.0049289	0.00810058
28	0.0185974	0.00129745	-0.0124665	-0.00074143	0.0443207	0.00542699
29	-0.00864349	-0.00118233	-0.017418	0.00311192	0.0473957	0.0167476
30	0.00827274	-0.00218505	-5.68628e-05	0.000804468	0.000273137	0.00379879

## Sheet: Fig5D
subjects	sp_tested_rem	sp_tested_forg	sp_untested_rem	sp_untested_forg	sp_control
1	0.0609379	0.0561925	0.0561719	0.0541351	0.0504685
2	0.0251798	0.0300302	0.0521498	0.0254177	0.0478843
3	0.0329195	0.0155251	0.0392033	0.0236084	0.0157969
4	0.0340397	0.0303482	0.0232025	0.0313958	0.00865852
5	0.0529474	0.0568759	0.0512839	0.0532817	0.0485543
6	0.0456163	0.0500148	0.0503762	0.0513168	0.052406
7	0.0366012	0.0399538	0.0528813	0.0289022	0.0354314
8	0.0239424	0.0314753	0.0500337	0.0353355	0.0230148
9	0.0330298	0.0398682	0.0321746	0.0326602	0.0271836
10	0.0418938	0.062186	0.0518316	0.0412725	0.0188112
11	0.0201796	0.0501335	0.0160509	0.0311578	0.023203
12	0.051221	0.0977937	0.0533491	0.0393996	0.0406508
13	0.0359446	0.0202956	0.0405628	0.0391612	0.0293863
14	0.0309755	0.0260285	0.0281969	0.0242399	0.0243741
15	0.0394625	0.0550759	0.0702532	0.0398972	0.0374822
16	0.00927859	0.0205305	0.0146671	0.0115989	0.0137949
17	0.0322704	0.0351072	0.0384435	0.0254937	0.0332383
18	0.0336441	0.0578783	0.0564679	0.0458736	0.0346565
19	0.027234	0.0292258	0.0354194	0.0218334	0.0319093
20	0.0359616	0.0371026	0.0474399	0.0376201	0.056216
21	0.0361723	0.0421974	0.0387004	0.0343595	0.0136006
22	0.0618065	0.0726039	0.0661898	0.0674496	0.0686632
23	0.0255591	0.0383097	0.0393599	0.0287967	0.0275189
24	0.0319211	0.0379169	0.0309986	0.0368078	0.0180294
25	0.0285123	0.0401234	0.0509325	0.0324385	0.0414988
26	0.036525	0.0310709	0.0353211	0.0225353	0.0239611
27	0.0395359	0.0468699	0.0628342	0.0451045	0.0457462
28	0.0227748	0.0338505	0.037287	0.0255549	0.0181491
29	0.0396113	0.0158533	0.0582904	0.0260568	0.0255088
30	0.039575	0.0531265	0.0512242	0.0450636	0.0386932

## Sheet: S1A-C
subjects	Tested_Forg_low_fre	Untested_Forg_low_fre	Tested_Rem_low_fre	Untested_Rem_low_fre	Tested_Forg_early_sigma	Untested_Forg_early_sigma	Tested_Rem_early_sigma	Untested_Rem_early_sigma	Tested_Forg_late_sigma	Untested_Forg_late_sigma	Tested_Rem_late_sigma	Untested_Rem_late_sigma
1	0.165437	0.0158122	0.0454052	0.0418431	0.0994132	0.0476975	0.0355032	-0.0108108	-0.0293913	0.0196288	0.0720066	-0.0148664
2	0.38484	0.346706	0.428436	0.375371	0.343883	0.345147	0.342124	0.44927	0.116905	0.108711	0.0035343	0.257131
3	0.0932836	0.0551492	0.0883787	0.0635163	0.0186529	-0.00079662	-0.012056	0.0357569	-0.111798	-0.062756	-0.0644751	-0.0360583
4	0.200594	0.123462	0.192472	0.294879	0.127334	0.0717751	0.13715	0.186091	-0.0953512	-0.0882929	-0.0734204	-0.0736834
5	0.00257805	0.115225	0.0321161	0.0671331	-0.0154764	0.0658834	-0.0532311	-0.0729734	-0.0385667	-0.00377219	-0.0282785	-0.116744
6	0.0703321	0.0400674	0.142453	0.141531	0.0469476	0.136834	0.113185	0.104816	-0.0297616	-0.03504	0.00218747	-0.104561
7	0.134755	0.245415	0.226947	0.164184	0.234457	0.226521	0.300527	0.177618	0.019878	-0.0289614	0.0126318	0.086754
8	0.064629	0.0863395	0.0941074	0.0396078	0.00111825	0.0111154	0.0142043	-0.00182962	-0.0377036	-0.0446742	-0.0930792	0.0539187
9	0.0704752	0.0999822	0.128369	0.0916389	-0.0114612	0.00925939	0.0239374	0.0454527	-0.0916577	-0.0494805	-0.0666482	-0.0797056
10	0.0855199	0.131188	0.118558	0.237522	0.122749	0.104506	0.0948146	0.115949	0.0329204	-0.12951	-0.0853918	-0.063524
11	-0.0547504	0.176742	0.253614	0.180863	0.100507	0.103657	0.2023	0.134559	0.212473	-0.033917	-0.0306785	-0.12882
12	0.31958	0.273643	0.204514	0.32411	0.319458	0.231959	0.150347	0.22688	0.186139	-0.0928711	-0.000481201	-0.0551517
13	0.277931	0.139511	0.0911481	0.168808	0.149676	0.144741	0.0663576	0.101207	-0.145624	-0.0743468	-0.0419214	0.0469055
14	0.0722077	0.12406	0.0975121	0.0611909	0.138611	0.173802	0.144223	0.028919	-0.0708584	-0.0418696	-0.0619337	-0.0727099
15	0.136178	0.133207	0.0306329	-0.078064	0.114315	0.108695	0.0568849	-0.0228587	-0.0340658	-0.0502581	-0.0145362	0.14043
16	0.245902	0.138072	0.130094	0.120533	0.0476728	0.0534676	0.0242143	-0.00795988	-0.0265862	-0.0382411	-0.0480125	-0.0734482
17	0.39963	0.228693	0.274138	0.220353	0.101848	0.129274	0.117972	0.186236	-0.108168	-0.116014	-0.0476697	-0.0563404
18	0.0925514	0.166085	0.153777	0.0699132	-0.00116955	0.0285926	0.0162677	0.122929	0.0793824	-0.113257	-0.129308	-0.0766989
19	0.141721	0.198157	0.115049	0.0944432	0.073936	0.0295081	0.0219695	0.057047	-0.139457	-0.0893533	-0.106783	-0.0577346
20	0.170621	0.0625154	0.107198	0.0587566	0.219431	0.109327	0.172625	0.0808573	-0.0191703	-0.102432	-0.0137768	-0.152029
21	0.293708	0.405562	0.145972	0.696168	0.370001	0.295406	0.0954871	0.210199	-0.10218	-0.0518649	-0.0672431	-0.166422
22	0.0894989	0.0480208	0.131832	0.0971697	0.178224	0.130079	0.103402	0.12241	-0.0303395	-0.000406929	-0.0184484	0.0755785
23	0.194595	0.211559	0.122249	0.225695	0.150373	0.208873	0.175308	0.150693	0.0086261	-0.00423806	-0.0921941	-0.0534533
24	0.0544396	0.120648	0.0464487	0.216624	0.082532	0.120726	0.0925206	0.130493	-0.0669615	0.0133431	-0.0427525	-0.138208
25	0.0830594	0.0574068	0.117629	0.043584	0.0312672	0.0464607	0.0579928	0.0362197	-0.0806726	-0.0125622	0.0315097	0.0690014
26	0.140173	0.20664	0.133661	0.213528	0.109455	0.160312	0.0735365	0.117244	0.02867	-0.0242033	0.00835037	-0.033755
27	0.174736	0.0466227	0.071848	-0.0234384	0.0201794	0.00367716	0.0171493	-0.0787567	-0.12673	-0.0528651	-0.0839503	0.000922126
28	0.376414	0.267143	0.199732	0.165715	0.268066	0.226507	0.185646	0.151776	0.0875398	-0.0135186	-0.0938081	0.0649021
29	0.48277	0.32535	0.196336	0.208877	0.692839	0.577882	0.359644	0.28357	-0.170503	-0.140802	-0.00783749	0.0163552
30	0.109175	0.221082	0.212117	0.177541	0.174344	0.191294	0.121735	0.235306	0.110743	0.0273245	0.000807968	0.074801

## Sheet: S2A
subjects	Pre_tested_cued	Pre_tested_uncued	Post_tested_cued	Post_tested_uncued	Post_untested_cued	Post_untested_uncued
1	0.791667	0.75	0.833333	0.875	0.375	0.5
2	0.416667	0.416667	0.541667	0.625	0.541667	0.333333
3	0.458333	0.375	0.75	0.791667	0.333333	0.416667
4	0.5	0.458333	0.75	0.583333	0.541667	0.333333
5	0.5	0.5	0.666667	0.541667	0.375	0.375
6	0.5	0.458333	0.5	0.416667	0.291667	0.375
7	0.208333	0.125	0.375	0.333333	0.166667	0.208333
8	0.458333	0.375	0.541667	0.708333	0.291667	0.166667
9	0.416667	0.291667	0.708333	0.791667	0.5	0.375
10	0.416667	0.375	0.791667	0.625	0.25	0.291667
11	0.708333	0.666667	0.916667	0.916667	0.291667	0.416667
12	0.541667	0.458333	0.833333	0.833333	0.583333	0.333333
13	0.791667	0.666667	0.958333	0.916667	0.458333	0.583333
14	0.416667	0.5	0.625	0.583333	0.25	0.458333
15	0.208333	0.25	0.375	0.541667	0.166667	0.125
16	0.666667	0.75	0.833333	0.791667	0.458333	0.5
17	0.375	0.458333	0.75	0.75	0.25	0.291667
18	0.541667	0.583333	0.666667	0.583333	0.333333	0.291667
19	0.541667	0.666667	0.833333	0.916667	0.416667	0.541667
20	0.375	0.458333	0.583333	0.625	0.375	0.25
21	0.458333	0.541667	0.541667	0.5	0.5	0.0833333
22	0.375	0.5	0.583333	0.708333	0.333333	0.291667
23	0.25	0.375	0.375	0.333333	0.375	0.333333
24	0.25	0.333333	0.416667	0.666667	0.166667	0.541667
25	0.333333	0.416667	0.541667	0.583333	0.125	0.375
26	0.291667	0.416667	0.458333	0.541667	0.291667	0.291667
27	0.375	0.5	0.625	0.666667	0.25	0.375
28	0.5	0.625	0.625	0.583333	0.25	0.291667
29	0.25	0.208333	0.375	0.416667	0.375	0.125
30	0.625	0.625	0.791667	0.791667	0.333333	0.375

## Sheet: S2B
subjects	Pre_tested_cued	Pre_tested_uncued	Post_tested_cued	Post_tested_uncued	Post_untested_cued	Post_untested_uncued
1	0.708333	0.791667	1	0.791667	0.5	0.625
2	0.541667	0.5	0.666667	0.541667	0.541667	0.625
3	1	1	1	1	1	0.958333
4	0.541667	0.5	0.791667	0.666667	0.375	0.166667
5	0.416667	0.5	0.5	0.625	0.208333	0.208333
6	0.708333	0.416667	0.833333	0.583333	0.208333	0.25
7	0.25	0.375	0.5	0.541667	0.0833333	0.291667
8	0.5	0.375	0.666667	0.666667	0.125	0.166667
9	0.625	0.583333	0.791667	0.75	0.583333	0.375
10	0.5	0.541667	0.75	0.625	0.208333	0.125
11	0.541667	0.583333	0.875	0.875	0.166667	0.291667
12	0.916667	0.916667	1	0.958333	0.833333	0.833333
13	0.791667	0.75	0.958333	0.958333	0.5	0.625
14	0.458333	0.666667	0.708333	0.625	0.25	0.291667
15	0.583333	0.5	0.541667	0.458333	0.25	0.25
16	0.708333	0.791667	0.791667	0.791667	0.416667	0.583333
17	0.791667	0.666667	0.833333	0.833333	0.333333	0.5
18	0.416667	0.541667	0.458333	0.458333	0.208333	0.208333
19	0.541667	0.625	0.791667	0.791667	0.416667	0.375
20	0.958333	0.958333	1	0.958333	0.958333	1
21	0.541667	0.5	0.708333	0.416667	0.458333	0.625
22	0.458333	0.541667	0.791667	0.583333	0.333333	0.208333
23	0.416667	0.333333	0.458333	0.416667	0.291667	0.291667
24	0.375	0.291667	0.333333	0.333333	0	0.166667
25	0.708333	0.708333	0.791667	0.666667	0.5	0.291667
26	0.166667	0.375	0.375	0.291667	0.166667	0.291667
27	0.333333	0.375	0.666667	0.625	0.208333	0.25
28	0.666667	0.875	0.875	0.75	0.791667	0.791667
29	0.666667	0.333333	0.458333	0.5	0.375	0.375
30	0.5	0.541667	0.791667	0.708333	0.208333	0.208333

## Sheet: S2C
subjects	Pre_tested_cued	Pre_tested_uncued	Post_tested_cued	Post_tested_uncued	Post_untested_cued	Post_untested_uncued
1	0.822917	0.84375	0.78125	0.8125	0.78125	0.6875
2	0.666667	0.729167	0.625	0.739583	0.65625	0.708333
3	0.864583	0.90625	0.864583	0.864583	0.802083	0.822917
4	0.854167	0.760417	0.822917	0.75	0.729167	0.75
5	0.760417	0.708333	0.75	0.6875	0.760417	0.760417
6	0.71875	0.697917	0.677083	0.6875	0.71875	0.6875
7	0.635417	0.645833	0.635417	0.604167	0.572917	0.666667
8	0.875	0.833333	0.739583	0.802083	0.791667	0.791667
9	0.802083	0.770833	0.75	0.770833	0.75	0.729167
10	0.791667	0.75	0.760417	0.729167	0.708333	0.635417
11	0.9375	0.916667	0.947917	0.916667	0.885417	0.864583
12	0.739583	0.770833	0.739583	0.6875	0.71875	0.604167
13	0.916667	0.864583	0.90625	0.885417	0.875	0.895833
14	0.833333	0.854167	0.854167	0.833333	0.78125	0.770833
15	0.645833	0.53125	0.71875	0.583333	0.739583	0.625
16	0.8125	0.822917	0.78125	0.864583	0.760417	0.8125
17	0.677083	0.65625	0.708333	0.739583	0.739583	0.760417
18	0.760417	0.78125	0.802083	0.78125	0.78125	0.770833
19	0.791667	0.84375	0.791667	0.854167	0.770833	0.802083
20	0.708333	0.677083	0.697917	0.770833	0.697917	0.65625
21	0.75	0.729167	0.697917	0.666667	0.645833	0.75
22	0.71875	0.708333	0.59375	0.697917	0.770833	0.760417
23	0.65625	0.6875	0.729167	0.65625	0.666667	0.625
24	0.833333	0.833333	0.791667	0.833333	0.770833	0.802083
25	0.71875	0.75	0.6875	0.71875	0.6875	0.6875
26	0.78125	0.822917	0.75	0.84375	0.739583	0.760417
27	0.708333	0.729167	0.739583	0.697917	0.708333	0.760417
28	0.8125	0.822917	0.71875	0.729167	0.802083	0.78125
29	0.635417	0.645833	0.604167	0.645833	0.625	0.645833
30	0.90625	0.947917	0.947917	0.947917	0.90625	0.822917

## Sheet: S2D
subjects	Pre_tested_cued	Pre_tested_uncued	Post_tested_cued	Post_tested_uncued	Post_untested_cued	Post_untested_uncued
1	2.19521	1.99201	2.0144	1.82906	1.41016	1.20505
2	1.24964	1.6196	0.987178	1.65884	0.749367	0.950041
3	1.93152	2.40615	1.91186	1.91186	1.30094	1.59587
4	2.35042	1.31323	1.88067	1.19544	1.10522	1.34898
5	0.817416	0.147194	0.874897	0.292932	0.72846	0.72846
6	1.22301	0.97925	1.06732	0.939215	0.648782	0.67449
7	0.535361	0.71147	0.403855	0.288197	-0.205237	0.263696
8	2.75626	1.83681	1.51594	1.91506	1.53612	1.62444
9	1.67385	1.64191	1.44362	1.53109	1.07206	0.916851
10	2.36307	1.55688	2.24015	1.6196	0.823502	0.338094
11	2.97621	2.56064	3.32488	2.76599	2.37099	1.97203
12	1.51594	1.78175	1.22301	1.32291	1.06213	0.220299
13	2.63029	2.23567	2.53334	2.81699	2.75626	2.44789
14	2.54388	2.17494	1.96257	1.75981	1.06435	1.08532
15	0.867162	0.478837	1.43667	0.282216	0.91325	0.364619
16	2.45053	2.01198	1.34398	2.69909	1.18027	1.40218
17	1.43257	0.993129	2.31905	1.85225	1.22301	1.31323
18	1.48671	1.57693	1.27458	1.18996	1.06435	0.978904
19	1.73213	2.5933	1.62444	2.17494	1.23189	1.51594
20	0.950041	0.97925	1.14374	1.36074	0.779123	0.484822
21	1.89148	1.47591	1.50584	1.39651	0.786218	1.26739
22	1.43667	1.02018	0.605687	1.05701	1.12923	1.02459
23	0.679681	1.10522	0.808616	0.420973	0.333982	0.158728
24	1.75981	1.59342	1.29575	1.59342	1.04572	1.29754
25	1.22301	1.26739	1.01778	1.22301	0.939215	0.736035
26	1.34398	1.58108	1.34898	1.82484	0.91325	0.980691
27	1.54318	1.47591	1.51594	2.01388	1.09704	2.24015
28	2.1477	1.77964	1.13798	0.975138	1.40396	1.41016
29	1.02265	1.32531	0.916851	1.17785	0.637279	0.956706
30	2.9523	3.32488	3.32488	3.51678	2.40615	1.63385

[truncated: 10 more sheets: S2E, S3A-B, S3C, S3D, S3E, S3F, S6G, S6H, S8A, S8B]
